# Supplementary material for: Identification of transcription factor co-binding patterns with non-negative matrix factorization
Source: Nucleic Acids Res. 2024 Sep 1;52(18):e85. doi: 10.1093/nar/gkae743 (PMC11472169; doi:10.1093/nar/gkae743)
Supplement: gkae743_Supplemental_Files [file gkae743_supplemental_files.zip]

Archive with 2 entries (2 files):
- additional_file_1.pdf
- additional_file_2.pdf
